# Supplementary material for: The development of robotics courses for young children under vector space model
Source: PLoS One. 2023 Oct 30;18(10):e0293397. doi: 10.1371/journal.pone.0293397 (PMC10615307; doi:10.1371/journal.pone.0293397)
Supplement: S1 Data — (XLSX) [file pone.0293397.s001.xlsx]

## Sheet: School information
Number	Whether to set up courses	School	Regional activities	Physical Iintelligence course	Art course	Literacy and reading programs	English course	Others
1	No set up courses	Public school	√	√	√	√
2	No set up courses	Private school	√	√	√	√
3	No set up courses	Public school	√	√	√		√
4	No set up courses	Public school		√	√	√
5	No set up courses	Private school	√		√	√
6	No set up courses	Private school	√	√	√	√
7	No set up courses	Private school	√	√	√		√
8	Set up courses	Local enterprise school	√	√	√	√		√
9	No set up courses	Private school	√	√	√	√	√
10	No set up courses	Private school	√	√	√
11	Set up courses	Private school	√	√	√	√
12	Set up courses	Private school	√	√
13	No set up courses	Public school	√	√	√	√	√	√
14	No set up courses	Private school	√		√
15	No set up courses	Public school	√	√	√
16	No set up courses	Private school		√	√
17	No set up courses	Private school	√	√	√		√
18	No set up courses	Public school	√	√	√
19	No set up courses	Public school	√		√
20	Set up courses	Local enterprise school	√	√	√	√
21	No set up courses	Private school	√	√	√	√
22	No set up courses	Private school	√	√	√		√
23	No set up courses	Public school	√	√	√
24	No set up courses	Private school	√	√	√		√
25	Set up courses	Private school		√	√	√
26	No set up courses	Private school		√	√
27	No set up courses	Public school	√		√			√
28	No set up courses	Private school	√	√	√
29	No set up courses	Private school	√	√	√		√
30	Set up courses	Local enterprise school	√	√
31	Set up courses	Private school	√	√	√	√
32	No set up courses	Private school	√		√	√
33	No set up courses	Public school	√	√	√
34	No set up courses	Public school	√	√	√
35	No set up courses	Private school	√	√	√	√
36	Set up courses	Local enterprise school	√	√	√		√
37	Set up courses	Public school	√	√	√			√
38	No set up courses	Public school	√	√	√	√

## Sheet: Teacher information
number	gender	teachering age	Teachers' attitudes toward robotics courses for children
1	Female	More than 5 years	Generally necessary
2	Female	1 to 2 years	Necessary
3	Female	More than 5 years	Strongly necessary
4	Female	Following 1 year	Necessary
5	Female	1 to 2 years	Necessary
6	Female	Following 1 year	Strongly necessary
7	Female	1 to 2 years	Strongly necessary
8	Female	1 to 2 years	Generally necessary
9	Female	Following 1 year	Generally necessary
10	Female	Following 1 year	Generally necessary
11	Female	3 to 5 years	Generally necessary
12	Female	3 to 5 years	Necessary
13	Female	3 to 5 years	Generally necessary
14	Female	3 to 5 years	Necessary
15	Female	Following 1 year	Necessary
16	Female	Following 1 year	Necessary
17	Female	Following 1 year	Generally necessary
18	Female	More than 5 years	Necessary
19	Female	More than 5 years	Strongly necessary
20	Female	1 to 2 years	Generally necessary
21	Male	More than 5 years	Generally necessary
22	Female	1 to 2 years	Necessary
23	Female	Following 1 year	Strongly necessary
24	Female	1 to 2 years	Necessary
25	Male	3 to 5 years	Necessary
26	Female	3 to 5 years	Generally necessary
27	Male	Following 1 year	Generally necessary
28	Female	3 to 5 years	Generally necessary
29	Female	More than 5 years	Necessary
30	Female	1 to 2 years	Necessary
31	Female	1 to 2 years	Generally necessary
32	Female	Following 1 year	Generally necessary
33	Female	3 to 5 years	Strongly necessary
34	Female	3 to 5 years	Strongly necessary
35	Male	3 to 5 years	Necessary
36	Female	More than 5 years	Necessary
37	Female	Following 1 year	Strongly necessary
38	Female	Following 1 year	Necessary
39	Male	1 to 2 years	Necessary
40	Female	Following 1 year	Unnecessary
41	Female	1 to 2 years	Strongly unnecessary
42	Female	More than 5 years	Strongly necessary
43	Female	More than 5 years	Strongly necessary
44	Female	1 to 2 years	Strongly necessary
45	Female	More than 5 years	Necessary
46	Male	More than 5 years	Necessary
47	Female	Following 1 year	Necessary
48	Female	Following 1 year	Strongly necessary
49	Male	3 to 5 years	Strongly necessary
50	Female	3 to 5 years	Generally necessary
51	Female	More than 5 years	Generally necessary
52	Female	More than 5 years	Necessary
53	Female	Following 1 year	Strongly necessary
54	Male	1 to 2 years	Strongly necessary
55	Female	Following 1 year	Generally necessary
56	Female	1 to 2 years	Necessary
57	Male	More than 5 years	Strongly necessary
58	Female	3 to 5 years	Necessary
59	Male	3 to 5 years	Necessary
60	Female	3 to 5 years	Strongly necessary
61	Female	3 to 5 years	Generally necessary
62	Female	Following 1 year	Strongly necessary
63	Female	1 to 2 years	Strongly necessary
64	Female	Following 1 year	Necessary
65	Female	3 to 5 years	Generally necessary
66	Female	3 to 5 years	Generally necessary
67	Female	3 to 5 years	Strongly necessary
68	Female	More than 5 years	Strongly necessary
69	Female	More than 5 years	Strongly necessary
70	Female	1 to 2 years	Necessary
71	Male	Following 1 year	Necessary
72	Female	Following 1 year	Generally necessary
73	Female	Following 1 year	Generally necessary
74	Male	Following 1 year	Strongly necessary
75	Female	1 to 2 years	Necessary
76	Male	More than 5 years	Necessary
77	Female	3 to 5 years	Generally necessary
78	Female	3 to 5 years	Strongly necessary
79	Female	3 to 5 years	Generally necessary
80	Male	Following 1 year	Necessary
81	Female	More than 5 years	Necessary
82	Female	1 to 2 years	Necessary
83	Female	Following 1 year	Necessary
84	Female	3 to 5 years	Strongly necessary
85	Female	3 to 5 years	Strongly necessary
86	Female	1 to 2 years	Generally necessary
87	Female	1 to 2 years	Generally necessary
88	Female	1 to 2 years	Generally necessary
89	Female	1 to 2 years	Necessary
90	Male	3 to 5 years	Generally necessary
91	Female	3 to 5 years	Strongly necessary
92	Female	3 to 5 years	Strongly necessary
93	Female	More than 5 years	Generally necessary
94	Male	More than 5 years	Generally necessary
95	Female	More than 5 years	Necessary
96	Female	3 to 5 years	Strongly necessary
97	Female	3 to 5 years	Strongly necessary
98	Female	3 to 5 years	Strongly necessary
99	Female	3 to 5 years	Necessary
100	Female	Following 1 year	Necessary
101	Female	1 to 2 years	Necessary
102	Female	Following 1 year	Unnecessary
103	Female	1 to 2 years	Strongly necessary
104	Female	1 to 2 years	Generally necessary
105	Female	3 to 5 years	Generally necessary
106	Male	3 to 5 years	Generally necessary
107	Female	3 to 5 years	Necessary
108	Female	3 to 5 years	Necessary
109	Female	3 to 5 years	Unnecessary
110	Female	More than 5 years	Strongly necessary
111	Female	More than 5 years	Strongly necessary
112	Female	1 to 2 years	Unnecessary
113	Female	1 to 2 years	Strongly necessary
114	Female	Following 1 year	Strongly necessary
115	Female	1 to 2 years	Necessary
116	Female	Following 1 year	Generally necessary
117	Male	Following 1 year	Necessary
118	Female	1 to 2 years	Generally necessary
119	Female	3 to 5 years	Necessary
120	Female	3 to 5 years	Necessary
121	Male	More than 5 years	Generally necessary
122	Female	More than 5 years	Generally necessary
123	Female	3 to 5 years	Strongly necessary
124	Male	3 to 5 years	Strongly necessary
125	Female	3 to 5 years	Generally necessary
126	Female	3 to 5 years	Necessary
127	Female	Following 1 year	Strongly necessary
128	Female	1 to 2 years	Generally necessary
129	Female	Following 1 year	Strongly necessary
130	Female	1 to 2 years	Generally necessary
131	Male	1 to 2 years	Necessary
132	Female	1 to 2 years	Necessary
133	Male	Following 1 year	Generally necessary
134	Male	1 to 2 years	Strongly necessary
135	Female	Following 1 year	Generally necessary
136	Female	1 to 2 years	Unnecessary
137	Female	More than 5 years	Necessary
138	Female	Following 1 year	Strongly necessary
139	Female	Following 1 year	Necessary
140	Female	More than 5 years	Necessary
141	Female	More than 5 years	Necessary
142	Female	3 to 5 years	Strongly necessary
143	Female	3 to 5 years	Necessary
144	Female	1 to 2 years	Necessary
145	Female	Following 1 year	Unnecessary
146	Female	1 to 2 years	Generally necessary
147	Female	Following 1 year	Strongly necessary
148	Female	Following 1 year	Generally necessary
149	Male	3 to 5 years	Generally necessary
150	Female	More than 5 years	Necessary
151	Female	3 to 5 years	Necessary
152	Male	Following 1 year	Strongly necessary
153	Female	3 to 5 years	Necessary
154	Female	1 to 2 years	Necessary
155	Female	Following 1 year	Strongly necessary
156	Male	Following 1 year	Strongly necessary
157	Male	Following 1 year	Strongly necessary
158	Female	More than 5 years	Necessary
159	Female	More than 5 years	Necessary
160	Female	3 to 5 years	Necessary
161	Female	3 to 5 years	Necessary
162	Female	1 to 2 years	Strongly necessary
163	Female	1 to 2 years	Strongly necessary
164	Female	3 to 5 years	Unnecessary
165	Female	Following 1 year	Necessary
166	Female	1 to 2 years	Strongly necessary
167	Male	More than 5 years	Necessary
168	Female	Following 1 year	Necessary
169	Female	Following 1 year	Strongly necessary
170	Female	Following 1 year	Necessary
171	Male	1 to 2 years	Necessary
172	Female	3 to 5 years	Necessary
173	Female	More than 5 years	Strongly necessary
174	Female	3 to 5 years	Necessary
175	Female	1 to 2 years	Necessary
176	Female	3 to 5 years	Necessary
177	Female	3 to 5 years	Necessary
178	Female	3 to 5 years	Necessary
179	Female	Following 1 year	Generally necessary
180	Female	Following 1 year	Strongly necessary
181	Female	1 to 2 years	Strongly necessary
182	Female	3 to 5 years	Strongly necessary
183	Female	Following 1 year	Generally necessary
184	Female	3 to 5 years	Necessary
185	Female	3 to 5 years	Generally necessary
186	Female	3 to 5 years	Necessary
187	Female	Following 1 year	Strongly necessary
188	Female	Following 1 year	Strongly necessary
189	Female	1 to 2 years	Unnecessary
190	Female	More than 5 years	Necessary
191	Female	More than 5 years	Generally necessary
192	Male	Following 1 year	Necessary
193	Male	1 to 2 years	Generally necessary
194	Female	More than 5 years	Strongly necessary
195	Female	Following 1 year	Strongly necessary
196	Female	1 to 2 years	Generally necessary
197	Female	More than 5 years	Generally necessary
198	Female	More than 5 years	Strongly necessary
199	Female	1 to 2 years	Generally necessary
200	Male	3 to 5 years	Strongly necessary
201	Female	3 to 5 years	Necessary
202	Female	More than 5 years	Necessary
203	Male	3 to 5 years	Necessary
204	Female	Following 1 year	Necessary
205	Female	Following 1 year	Generally necessary
206	Female	Following 1 year	Strongly necessary
207	Female	1 to 2 years	Strongly necessary
208	Female	Following 1 year	Strongly necessary
209	Female	More than 5 years	Strongly necessary
210	Female	More than 5 years	Strongly necessary
211	Female	3 to 5 years	Generally necessary
212	Female	3 to 5 years	Generally necessary
213	Male	Following 1 year	Necessary
214	Male	More than 5 years	Necessary
215	Male	More than 5 years	Necessary
216	Female	Following 1 year	Unnecessary
217	Female	Following 1 year	Necessary
218	Female	Following 1 year	Strongly necessary
219	Female	More than 5 years	Necessary
220	Female	1 to 2 years	Necessary
221	Female	More than 5 years	Strongly necessary
222	Male	3 to 5 years	Generally necessary
223	Female	3 to 5 years	Generally necessary
224	Female	3 to 5 years	Necessary
225	Female	Following 1 year	Necessary
226	Female	Following 1 year	Strongly necessary
227	Female	More than 5 years	Generally necessary
228	Female	Following 1 year	Strongly necessary
229	Female	3 to 5 years	Necessary
230	Female	3 to 5 years	Generally necessary
231	Female	3 to 5 years	Generally necessary
232	Female	3 to 5 years	Generally necessary
233	Female	3 to 5 years	Strongly necessary
234	Female	Following 1 year	Unnecessary
235	Female	More than 5 years	Necessary
236	Male	More than 5 years	Necessary
237	Female	3 to 5 years	Strongly necessary
238	Female	Following 1 year	Generally necessary
239	Male	More than 5 years	Necessary
240	Female	Following 1 year	Necessary
241	Female	Following 1 year	Strongly necessary
242	Female	Following 1 year	Strongly necessary
243	Female	3 to 5 years	Strongly necessary
244	Female	3 to 5 years	Necessary
245	Female	3 to 5 years	Necessary
246	Female	More than 5 years	Necessary
247	Female	1 to 2 years	Strongly necessary
248	Female	1 to 2 years	Strongly necessary
249	Female	More than 5 years	Strongly necessary
250	Female	Following 1 year	Generally necessary
251	Female	3 to 5 years	Generally necessary
252	Female	3 to 5 years	Generally necessary
253	Female	Following 1 year	Necessary
254	Female	More than 5 years	Necessary
255	Female	More than 5 years	Strongly necessary
256	Female	Following 1 year	Strongly necessary
257	Female	More than 5 years	Strongly necessary
258	Female	1 to 2 years	Generally necessary
259	Female	Following 1 year	Unnecessary
260	Female	1 to 2 years	Strongly necessary
261	Female	Following 1 year	Strongly necessary
262	Female	3 to 5 years	Strongly necessary
263	Female	3 to 5 years	Necessary
264	Female	3 to 5 years	Necessary
265	Female	3 to 5 years	Necessary
266	Female	3 to 5 years	Generally necessary
267	Female	1 to 2 years	Strongly necessary
268	Female	1 to 2 years	Necessary
269	Female	3 to 5 years	Strongly necessary
270	Female	3 to 5 years	Strongly necessary
271	Female	3 to 5 years	Strongly necessary
272	Female	1 to 2 years	Necessary
273	Female	Following 1 year	Unnecessary
274	Female	Following 1 year	Generally necessary
275	Female	1 to 2 years	Generally necessary
276	Female	Following 1 year	Strongly necessary
277	Female	Following 1 year	Strongly necessary
278	Female	1 to 2 years	Strongly necessary

## Sheet: Chart data
Figure 5			Figure 6a				Figure 6b				Figure 6c
Dimension	α		School	Number	Percentage		Gender	Number	Percentage		Teaching age	Number	Percentage
Teaching objectives	0.9132		Public school	13	0.3421		Male	39	0.1403		Following 1 year	79	0.2842
curriculum arrangement	0.9053		Private school	21	0.5526		Female	239	0.8597		1 to 2 years	59	0.2122
whether to offer robotics courses for children	0.9327		Local enterprise school	4	0.1053						3 to 5 years	87	0.3194
Attitude towards robotics courses for children	0.8753										More than 5 years	53	0.1906
Over all	0.9385
Figure 7a			Figure 7a				Figure 7b				Figure 7c
The teaching goal	Composite scores		Course	Number	Percentage		Whether to set up courses	Number	Percentage		If necessary	Number	Percentage
Living habits	4.51		Regional activities	34	0.8947		Set up courses	9	0.2368		Strongly necessary	93	0.3345
Self-care ability	4.32		Physical Iintelligence course	31	0.8158		No set up courses	29	0.7632		Necessary	102	0.3669
Manipulative ability	3.85		Art course	36	0.9474						Generally necessary	71	0.2554
Communication skills	1.89		Literacy and reading programs	16	0.4211						Unnecessary	12	0.0432
Presentation skills	4.13		English course	9	0.2368						Strongly unnecessary	1	0.0036
Ability to think	2.51		Others	4	0.1053
Innovation ability	1.23
Problem solving skills	1.12
Team work ability	1.43
Figure 8a								Figure 8b
Precision	0.951	0.787	0.96	0.803	0.927	0.8856		Precision	0.8271	0.8092	0.8536	0.8311	0.907	0.8456
Recall	0.83	0.929	0.865	0.841	0.857	0.8644		Recall	0.823	0.835	0.837	0.859	0.901	0.851
F1	0.88639	0.85212	0.91003	0.82156	0.89063	0.87215		F1	0.82504	0.8219	0.84522	0.84482	0.90399	0.84819
Figure 9
Precision	0.757	0.876
Recall	0.793	0.881
F1	0.7746	0.8785
